# Supplementary material for: Glycomacropeptide-Based Protein Substitutes for Children with Phenylketonuria in Italy: A Nutritional Comparison
Source: Nutrients. 2024 Mar 27;16(7):956. doi: 10.3390/nu16070956 (PMC11013192; doi:10.3390/nu16070956)
Supplement: Supplementary file 1 [file nutrients-16-00956-s001.zip]

Archive with 1 entries (1 files):
- nutrients-2910487-supplementary.pdf
